# Supplementary material for: Cross-resistance patterns in SARS-CoV-2 against 3CL protease inhibitors
Source: Nat Commun. 2026 May 19;17:6575. doi: 10.1038/s41467-026-73444-y (PMC13381909; doi:10.1038/s41467-026-73444-y)
Supplement: Supplementary file 3 — Supplementary Data 1 [file 41467_2026_73444_MOESM3_ESM.xlsx]

## Sheet: Atilotrelvir
		P4	P8	P12
	1A12	SRR35054656	SRR35054655	SRR35054520
	1B12	SRR35054509	SRR35054498	SRR35054612
	1F1	SRR35054601	SRR35054590	SRR35054548
	2A2	SRR35054632	SRR35054620	SRR35054578
	1A9	SRR35054537	SRR35054654	SRR35054643
	1B8	SRR35054567	SRR35054525	SRR35054523
	2E1	SRR35054522	SRR35054521	SRR35054519
	1H1	SRR35054518	SRR35054517	SRR35054516
	2G1	SRR35054515	SRR35054514	SRR35054513
	2G8	SRR35054512	SRR35054511	SRR35054510
	1A11	SRR35054508	SRR35054507	SRR35054506
	2E6	SRR35054505	SRR35054504	SRR35054503
	1C3	SRR35054502	SRR35054501	SRR35054500
	2A5	SRR35054499	SRR35054497	SRR35054496

## Sheet: Ibuzatrelvir
		P4	P8	P12	P14
	3C3	SRR35054621	SRR35054619	SRR35054618	SRR35054617
	4B4	SRR35054616	SRR35054615	SRR35054614	SRR35054613
	4A1	SRR35054611	SRR35054610	SRR35054609	SRR35054608
	4A11	SRR35054607	SRR35054606	SRR35054605	SRR35054604
	4E3	SRR35054603	SRR35054602	SRR35054600	SRR35054599
	3E1	SRR35054598	SRR35054597	SRR35054596	SRR35054595
	3D7	SRR35054594	SRR35054593	SRR35054592	SRR35054591
	3C1	SRR35054589	SRR35054558	SRR35054556	SRR35054555

## Sheet: Simnotrelvir
		P4	P8	P12	P14
	7B4	SRR35054642	SRR35054641	SRR35054640	SRR35054639
	7B9	SRR35054638	SRR35054637	SRR35054636	SRR35054635
	7E1	SRR35054634	SRR35054633	SRR35054631	SRR35054630
	7H1	SRR35054629	SRR35054628	SRR35054627	SRR35054626
	7G10	SRR35054625	SRR35054624	SRR35054623	SRR35054622
	7H5	SRR35054588	SRR35054587	SRR35054586	SRR35054585
	8C1	SRR35054584	SRR35054583	SRR35054582	SRR35054581
	8E1	SRR35054580	SRR35054579	SRR35054577	SRR35054576
	7E11	SRR35054575	SRR35054574	SRR35054573	SRR35054572
	7F12	SRR35054571	SRR35054570	SRR35054569	SRR35054568

## Sheet: Expanded Clones
		P12 or P14
	Exp-2G1	SRR35054566
	Exp-3D7	SRR35054565
	Exp-4B4	SRR35054564
	Exp-7E11	SRR35054561
	Exp-7F12	SRR35054560

## Sheet: Controls
		P14
	Ctrl-1H7	SRR35054559
	Ctrl-1H8	SRR35054557
	Ctrl-1H9	SRR35054526
	Ctrl-8H7	SRR35054524
