# Supplementary material for: Cross-resistance patterns in SARS-CoV-2 against 3CL protease inhibitors
Source: Nat Commun. 2026 May 19;17:6575. doi: 10.1038/s41467-026-73444-y (PMC13381909; doi:10.1038/s41467-026-73444-y)
Supplement: Supplementary file 4 — Supplementary Data 2 [file 41467_2026_73444_MOESM4_ESM.xlsx]

## Sheet: Atilotrelvir
		P4		P8		P12
	1A12	None		None		L50F	0.9679
						R222P	0.2202
	1B12	R222P	0.2048	None		L50F	0.8454
	1F1	R222P	0.1884	None		L50F	0.5
	2A2	None		None		T21I	0.2121
						L50F	0.572
	1A9	R222P	0.152	T21I	0.2682	T21I	0.9764
						L50F	0.1828
	1B8	R222P	0.1453	None		T21I	0.9526
	2E1	None		R222P	0.1561	T21I	0.9884
	1H1	None		T21I	0.1731	T21I	0.985
						S144A	0.9755
	2G1	None		S144A	0.2016	S144A	0.9694
						T304I	0.0727
	2G8	None		A260D	0.0514	T304I	0.9375
	1A11	None		L50F	0.0563	E166V	0.989
	2E6	None		None		E166V	0.9888
	1C3	None		R222P	0.122	D33E	0.2298
	2A5	None		None		L167F	0.95

## Sheet: Ibuzatrelvir
		P4		P8		P12		P14
	3C3	None		None		E166A	0.9861	T21I	0.1894
								L50F	0.5637
								E166A	0.9856
	4B4	None		None		L50F	0.943	L50F	0.9621
						E166A	0.9164	E166A	0.992
	4A1	None		R222P	0.1583	E166A	0.9926	L50F	0.1813
								E166A	0.9935
	4A11	None		T304I	0.0667	E166A	0.9772	E166A	0.9757
	4E3	None		None		E166A	0.9968	E166A	1
	3E1	None		None		E166A	0.9936	E166A	0.9388
								E166V	0.0554
	3D7	None		None		E166V	0.9707	L50F	0.1163
								E166V	0.9725
	3C1	None		T21I	0.2075	T21I	0.9538	T21I	0.9833
						R222P	0.1575	R222P	0.1294

## Sheet: Simnotrelvir
		P4		P8		P12		P14
	7B4	None		T21I	0.3043	E166V	0.997	E166V	0.99
				E166V	0.1149
	7B9	None		T21I	0.87	E166V	0.9964	E166V	0.9845
	7E1	None		None		E166V	0.9811	E166V	0.995
	7H1	None		None		E166V	0.9811	E166V	0.9949
	7G10	None		T304I	0.1525	E166A	0.0698	E166V	0.935
						E166V	0.7674
						T304I	0.1111
	7H5	None		E166A	0.925	L50F	0.1475	E166V	0.9834
						E166A	0.6238
						E166V	0.3666
	8C1	None		E166A	0.265	T21I	0.0571	E166V	0.9846
				T304I	0.1325	L50F	0.0678
						E166A	0.429
						E166V	0.5097
	8E1	R222P	0.2468	E166A	0.0575	E166A	0.6	E166V	1
						E166V	0.3864
	7E11	None		None		E166V	0.9871	E166V	0.9942
						I213M	0.9827	I213M	0.9736
	7F12	None		E166A	0.5692	T21I	0.9834	T21I	0.995
				T304I	0.1025	E166V	0.9067	E166V	0.8975
