# Supplementary material for: Cross-resistance patterns in SARS-CoV-2 against 3CL protease inhibitors
Source: Nat Commun. 2026 May 19;17:6575. doi: 10.1038/s41467-026-73444-y (PMC13381909; doi:10.1038/s41467-026-73444-y)
Supplement: Supplementary file 5 — Supplementary Data 3 [file 41467_2026_73444_MOESM5_ESM.xlsx]

## Sheet: Controls
		P14
	Ctrl-1H7	None
	Ctrl-1H8	None
	Ctrl-1H9	R222P	0.1368
	Ctrl-8H7	None
