# Supplementary material for: Cross-resistance patterns in SARS-CoV-2 against 3CL protease inhibitors
Source: Nat Commun. 2026 May 19;17:6575. doi: 10.1038/s41467-026-73444-y (PMC13381909; doi:10.1038/s41467-026-73444-y)
Supplement: Supplementary file 6 — Supplementary Data 4 [file 41467_2026_73444_MOESM6_ESM.xlsx]

## Sheet: Atilotrelvir
Path	Well/Passage	Counts
WT → T21I	1A9: P4 → P8	4
	1B8: P8 → P12
	2E1: P8 → P12
	1H1: P4 → P8
WT → L50F	1A12: P8 → P12	4
	1B12: P8 → P12
	1F1: P8 → P12
	1A11: P4 → P8
WT → S144A	2G1: P4 → P8	1
WT → E166V	2E6: P8 → P12	1

## Sheet: Ibuzatrelvir
Path	Well/Passage	Counts
WT → T21I	3C1: P4 → P8	1
WT → L50F	4B4: P8 → P12	1
WT → E166A	3C3: P8 → P12	4
	4A1: P8 → P12
	4E3: P8 → P12
	3E1: P8 → P12
WT → E166V	3D7: P8 → P12	1
WT → T304I	4A11: P4 → P8	1

## Sheet: Simnotrelvir
Path	Well/Passage	Counts
WT → T21I	7B9: P4 → P8	1
WT → E166A	7H5: P4 → P8	2
	8E1: P4 → P8
WT → E166V	7E1: P8 → P12	3
	7H1: P8 → P12
	7E11: P8 → P12
WT → T304I	7G10: P4 → P8	1

## Sheet: Nirmatrelvir
Path	Well/Passage	Counts
WT → T21I	1E12: P0 → P4	8
	2D8: P4 → P8
	3H8: P0 → P4
	4E10: P0 → P4
	4F11: P0 → P4
	5B7: P0 → P4
	5D4: P4 → P8
	5E11: P0 → P4
WT → L50F	2H11: P8 → P12	1
WT → T304I	1H6: P0 → P4	6
	1H10: P0 → P4
	2C10: P4 → P8
	4G9: P0 → P4
	4H6: P0 → P4
	5D5: P0 → P4
These datapoints are from Iketani et al. 2023, Nature
