# Supplementary material for: Cross-resistance patterns in SARS-CoV-2 against 3CL protease inhibitors
Source: Nat Commun. 2026 May 19;17:6575. doi: 10.1038/s41467-026-73444-y (PMC13381909; doi:10.1038/s41467-026-73444-y)
Supplement: Supplementary file 7 — Supplementary Data 5 [file 41467_2026_73444_MOESM7_ESM.xlsx]

## Sheet: Supplementary Data 5
	Mutation (%)
Drug	T21I	L50F	S144A	E166A	E166V	T304I
Nirmatrelvir	62.26	20.75	20.75	3.77	22.64	39.62
Atilotrelvir	35.71	35.71	14.29	0	14.29	14.29
Ibuzatrelvir	25	50	0	75	25	0
Simnotrelvir	10	0	0	0	100	0
