# Supplementary material for: Cross-resistance patterns in SARS-CoV-2 against 3CL protease inhibitors
Source: Nat Commun. 2026 May 19;17:6575. doi: 10.1038/s41467-026-73444-y (PMC13381909; doi:10.1038/s41467-026-73444-y)
Supplement: Supplementary file 8 — Supplementary Data 6 [file 41467_2026_73444_MOESM8_ESM.xlsx]

## Sheet: Expanded Clones
		P12 or P14
	Exp-2G1	S144A	0.9887
	Exp-3D7	L50F	0.8487
		E166V	0.9863
	Exp-4B4	L50F	0.9414
		E166A	0.9924
	Exp-7E11	E166V	1
		I213M	0.9626
	Exp-7F12	T21I	0.9784
		E166V	0.9535
