# Supplementary material for: Cross-resistance patterns in SARS-CoV-2 against 3CL protease inhibitors
Source: Nat Commun. 2026 May 19;17:6575. doi: 10.1038/s41467-026-73444-y (PMC13381909; doi:10.1038/s41467-026-73444-y)
Supplement: Supplementary file 10 — Supplementary Data 8 [file 41467_2026_73444_MOESM10_ESM.xlsx]

## Sheet: Supplementary Data 8
Addgene ID	Name	Description
247684	pLEX307-miRFP680	Lentivirus compatible Gateway destination vector. For constitutive expression under the EF1alpha promoter with constitutive expression of miRFP680.
247685	pDONR221-miRFP680	Gateway cloning compatible entry vector for miRFP680.
247686	pLEX307-puro-miRFP680	Constitutively expresses miRFP680 under the EF-1a promoter with puromycin selection marker.
247687	pLEX307-puro-FlipGFP-SARS-CoV-2-3CLcs	Lentivirus compatible constitutive expression of FlipGFP construct with SARS-CoV-2 3CL cut site (AVLQSGFR) with puromycin resistance marker.
247688	pLEX307-miRFP680-FlipGFP-SARS-CoV-2-3CLcs	Lentivirus compatible constitutive expression of FlipGFP construct with SARS-CoV-2 3CL cut site (AVLQSGFR) with miRFP680 marker.
247689	pDONR221-SARS-CoV-2-nsp5	Gateway cloning compatible entry vector for SARS-CoV-2 nsp5.
247690	pDONR221-SARS-CoV-2-nsp5-C145A	Gateway cloning compatible entry vector for SARS-CoV-2 nsp5 with C145A mutation.
247691	pLEX307-puro-SARS-CoV-2-nsp5	Constitutive expression of SARS-CoV-2 nsp5 under EF1-alpha promoter with puromycin resistance.
247692	pLEX307-puro-SARS-CoV-2-nsp5-C145A	Constitutive expression of SARS-CoV-2 nsp5 with C145A mutation under EF1-alpha promoter with puromycin resistance.
247693	pLEX307-puro-SARS-CoV-2-nsp5-T21I	Constitutive expression of SARS-CoV-2 nsp5 with a T21I mutation under EF1-alpha promoter with puromycin resistance.
247694	pLEX307-puro-SARS-CoV-2-nsp5-L50F	Constitutive expression of SARS-CoV-2 nsp5 with a L50F mutation under EF1-alpha promoter with puromycin resistance.
247695	pLEX307-puro-SARS-CoV-2-nsp5-E166V	Constitutive expression of SARS-CoV-2 nsp5 with a E166V mutation under EF1-alpha promoter with puromycin resistance.
247696	pLEX307-puro-SARS-CoV-2-nsp5-E166A	Constitutive expression of SARS-CoV-2 nsp5 with a E166A mutation under EF1-alpha promoter with puromycin resistance.
247697	pLEX307-puro-SARS-CoV-2-nsp5-S144A	Constitutive expression of SARS-CoV-2 nsp5 with a S144A mutation under EF1-alpha promoter with puromycin resistance.
247698	pLEX307-puro-SARS-CoV-2-nsp5-T304I	Constitutive expression of SARS-CoV-2 nsp5 with a T304I mutation under EF1-alpha promoter with puromycin resistance.
247699	pDONR221-SARS-CoV-2-nsp4-nsp5-nsp6	Gateway compatible entry vector of SARS-CoV-2 nsp4 fused to nsp5 fused to the N-terminus of nsp6.
247700	pDONR221-SARS-CoV-2-nsp4-nsp5-C145A-nsp6	Gateway compatible entry vector of SARS-CoV-2 nsp4 fused to nsp5 with a C145A mutation fused to the N-terminus of nsp6.
247701	pLEX307-puro-SARS-CoV-2-nsp4-nsp5-nsp6	Constitutive expression of SARS-CoV-2 nsp5 fused to nsp4 and an N-terminal fragment of nsp6 under EF1-alpha promoter with puromycin resistance.
247702	pLEX307-puro-SARS-CoV-2-nsp4-nsp5-C145A-nsp6	Constitutive expression of SARS-CoV-2 nsp5 with C145A mutation fused to nsp4 and an N-terminal fragment of nsp6 under EF1-alpha promoter with puromycin resistance.
247703	pLEX307-puro-SARS-CoV-2-nsp4-nsp5-T21I-nsp6	Constitutive expression of SARS-CoV-2 nsp5 with T21I mutation fused to nsp4 and an N-terminal fragment of nsp6 under EF1-alpha promoter with puromycin resistance.
247704	pLEX307-puro-SARS-CoV-2-nsp4-nsp5-L50F-nsp6	Constitutive expression of SARS-CoV-2 nsp5 with L50F mutation fused to nsp4 and an N-terminal fragment of nsp6 under EF1-alpha promoter with puromycin resistance.
247705	pLEX307-puro-SARS-CoV-2-nsp4-nsp5-E166V-nsp6	Constitutive expression of SARS-CoV-2 nsp5 with E166V mutation fused to nsp4 and an N-terminal fragment of nsp6 under EF1-alpha promoter with puromycin resistance.
247706	pLEX307-puro-SARS-CoV-2-nsp4-nsp5-E166A-nsp6	Constitutive expression of SARS-CoV-2 nsp5 with E166A mutation fused to nsp4 and an N-terminal fragment of nsp6 under EF1-alpha promoter with puromycin resistance.
247707	pLEX307-puro-SARS-CoV-2-nsp4-nsp5-S144A-nsp6	Constitutive expression of SARS-CoV-2 nsp5 with S144A mutation fused to nsp4 and an N-terminal fragment of nsp6 under EF1-alpha promoter with puromycin resistance.
247708	pLEX307-puro-SARS-CoV-2-nsp4-nsp5-T304I-nsp6	Constitutive expression of SARS-CoV-2 nsp5 with T304I mutation fused to nsp4 and an N-terminal fragment of nsp6 under EF1-alpha promoter with puromycin resistance.
254471	pLEX307-puro-NanoLuc	Constitutively expresses NanoLuc under the EF-1a promoter with puromycin selection marker.
