# Supplementary material for: Cross-resistance patterns in SARS-CoV-2 against 3CL protease inhibitors
Source: Nat Commun. 2026 May 19;17:6575. doi: 10.1038/s41467-026-73444-y (PMC13381909; doi:10.1038/s41467-026-73444-y)
Supplement: Supplementary file 13 — Source Data [file 41467_2026_73444_MOESM13_ESM.xlsx]

## Sheet: Fig 3a
Atilotrelvir
	log10 concentration (uM)	WT			P12-2G1			P14-3D7			P14-4B4			P14-7E11			P14-7F12
	1	86.2313	94.8582	98.8045	94.165	94.508	98.716	36.63	-3.78	1.42	102.37	78.06	104.28	5.079	9.224	11.792	33.274	-0.167	46.815
	0.30103	88.8404	97.8966	106.481	78.436	104.762	105.84	29.44	-3.76	14.37	-0.77	16.41	-0.74	-0.677	7.291	-20.16	17.522	-0.461	-0.307
	-0.39794	84.9159	95.4827	104.605	-7.163	24.306	29.524	-3.78	-3.79	5.93	-0.92	-0.89	-0.84	11.41	17.959	-19.571	44.648	56.258	-0.345
	-1.09691	13.6558	23.0792	23.3845	-7.261	13.185	15.163	55.47	-3.79	-2.92	-0.86	30.79	-0.81	30.814	-20.222	23.154	-0.303	-0.134	41.91
	-1.79588	5.79115	11.1169	16.2965	-7.237	-7.277	-7.204	-3.76	-3.81	-3.77	-0.87	-0.93	-0.79	-19.545	-20.058	-20.012	-0.378	-0.466	-0.407
	-2.49485	1.97665	10.3379	13.1749	-7.257	-7.276	34.673	-3.78	-3.76	13.79	-0.81	-0.9	37.58	33.49	33.845	-20.197	-0.37	-0.378	34.034
	-3.19382	3.89539	6.01648	6.77713	13.748	-7.229	5.316	-1.66	-3.76	-3.8	-0.62	15.18	5.31	11.731	-20.061	-20.053	22.051	-0.442	-0.464
Ibuzatrelvir
	log10 concentration (uM)	WT			P12-2G1			P14-3D7			P14-4B4			P14-7E11			P14-7F12
	1	99.4425	102.388	99.673	66.619	65.718	71.844	50.43	-3.18	47.43	84.73	96.89	102.37	81.889	98.272	99.227	96.727	82.48	98.184
	0.30103	108.232	110.841	111.077	73.122	70.294	79.964	5.61	-3.7	-0.23	45.13	44.6	46.64	-8.344	30.001	30.346	-0.26	21.025	43.237
	-0.39794	110.86	112.602	112.99	62.798	82.606	92.8	6.84	8.62	-2.95	28.53	14.31	32.01	20.413	-20.043	-19.979	0.312	45.369	0.132
	-1.09691	102.607	104.84	105.271	-7.023	49.455	36.347	-3.34	15.48	-1.45	25.84	5.13	-0.73	39.776	33.439	54.148	-0.325	-0.118	0.087
	-1.79588	40.1722	42.0985	43.8927	-6.927	24.449	31.433	-3.76	-3.44	-3.3	-0.78	-0.83	-0.42	30.703	-19.844	-19.611	-0.397	0.025	-0.149
	-2.49485	21.8365	26.7605	25.327	-7.052	-6.989	28.886	-3.78	-3.58	1.58	-0.84	-0.9	-0.65	-20.119	44.197	38.809	-0.304	-0.281	56.576
	-3.19382	-1.5152	22.8802	22.6989	-6.936	-0.398	-6.877	-3.75	50.7	-3.72	-0.85	-0.88	-0.84	-19.005	13.537	37.268	-0.365	-0.154	-0.193
Simnotrelvir
	log10 concentration (uM)	WT			P12-2G1			P14-3D7			P14-4B4			P14-7E11			P14-7F12
	1	105.219	102.049	90.668	74.353	81.675	56.889	47.09	-1.05	21.66	97.44	92.76	72.17	61.756	55.078	32.485	96.831	91.585	90.072
	0.30103	109.415	105.891	102.438	74.486	79.522	50.584	-1.93	6.61	14.04	-0.71	-0.78	20.72	-18.624	-19.696	-10.475	30.145	0.004	31.651
	-0.39794	113.983	109.474	100.776	-6.782	16.227	18.942	8.22	-0.72	-1.51	-0.73	-0.46	17.55	-19.648	-20.033	1.976	-0.163	0.172	17.236
	-1.09691	53.747	47.442	40.57	27.365	-2.473	17.567	-2.02	1.27	0.46	-0.3	-0.8	12.09	45.895	13.605	7.022	0.97	56.424	10.903
	-1.79588	16.632	14.402	-0.244	-6.766	-6.867	11.151	2.32	53.58	22.49	14	-0.77	12.71	28.807	-20.05	-4.159	-0.334	57.027	20.855
	-2.49485	12.717	7.537	-4.731	8.627	-6.768	10.66	23.81	10.83	37.4	15.46	-0.76	-0.61	-17.454	3.24	5.654	-0.353	-0.149	0.555
	-3.19382	15.253	3.004	-9.541	-7.076	23.608	-2.976	11.48	8.54	-3.35	17.47	-0.69	8.48	2.642	-4.781	-4.511	-0.336	-0.362	22.638
Ensitrelvir
	log10 concentration (uM)	WT			P12-2G1			P14-3D7			P14-4B4			P14-7E11			P14-7F12
	1	91.391	91.894	97.048	87.284	98.064	99.372	100.818	101.45	101.98	87.209	91.517	90.366	89.93	81.897	94.37	79.295	97.356	94.426
	0.30103	98.795	92.56	100.462	54.497	76.703	72.904	112.833	112.682	114.258	66.252	45.264	64.178	91.259	91.642	98.714	91.891	89.005	89.449
	-0.39794	96.081	92.619	100.407	31.012	29.541	-16.871	-0.07782	76.4488	-0.11622	42.473	-5.736	11.696	23.171	43.554	61.248	94.77	79.75	84.367
	-1.09691	94.888	93.561	102.749	-24.934	15.011	11.069	-0.00419	-0.1818	-0.2898	-5.766	-5.641	22.544	38.687	-21.565	-21.507	-0.974	41.205	-1.08
	-1.79588	53.37	63.963	59.228	-25.014	-25.033	-25.009	-0.15077	-0.15161	-0.28008	2.207	-5.84	-5.838	15.518	-19.587	-21.778	-1.19	-1.334	-1.325
	-2.49485	13.605	16.138	18.827	-24.933	13.177	-25.015	-0.33442	-0.31228	-0.29182	-5.67	-5.855	-5.848	15.341	-21.499	30.341	-0.907	-1.368	-1.393
	-3.19382	-2.698	-0.602	-4.954	2.266	-25.069	-25.007	-0.29685	-0.28846	-0.29299	-2.362	-5.819	-5.85	25.089	15.314	-21.61	-1.212	-1.305	-1.349
Nirmatrelvir
	log10 concentration (uM)	WT			P12-2G1			P14-3D7			P14-4B4			P14-7E11			P14-7F12
	1	91.5251	82.556	88.7256	96.621	68.692	95.305	-13.09	-13.23	-13.284	88.813	94.631	98.142	1.31442	-0.04881	51.0464	57.178	-1.088	40.951
	0.30103	96.9726	100.23	97.5628	97.313	76.207	96.531	9.589	-8.507	-13.154	107.21	105.514	100.183	-0.05508	-0.07124	66.8039	-0.668	59.499	31.787
	-0.39794	106.34	108.537	101.515	89.525	89.192	85.749	21.147	-12.982	-13.225	-5.467	-5.593	-5.612	-0.07437	-0.11527	-0.10669	41.851	-0.732	40.794
	-1.09691	101.629	101.845	101.793	-24.184	42.32	54.179	10.93	-11.647	-13.119	-5.469	-5.321	-5.473	-0.10158	-0.12549	-0.10009	-0.549	1.223	14.549
	-1.79588	37.9178	36.2411	28.5081	10.413	-4.403	38.353	-11.454	-5.662	-13.105	-5.661	-5.374	-5.486	-0.06777	-0.0902	-0.14693	-0.644	72.067	49.238
	-2.49485	22.304	9.88005	7.30275	-23.156	23.938	18.656	14.949	7.586	-13.182	-5.446	39.127	-5.437	-0.05211	-0.10389	-0.1123	-0.983	-1.08	-0.849
	-3.19382	6.89659	12.2305	0.639689	-1.978	-24.672	41.024	-11.684	-13.194	-13.204	-5.586	-5.279	-5.431	-0.09399	-0.10405	-0.08344	-0.981	-1.144	-1.072
Remdesivir
	log10 concentration (uM)	WT			P12-2G1			P14-3D7			P14-4B4			P14-7E11			P14-7F12
	0.30103	91.7499	84.1499	76.1175	86.631	67.162	79.592	98.4921	102.657	99.8846	93.631	87.398	88.608	88.519	89.399	80.022	99.5251	102.239	103.814
	-0.39794	111.463	105.136	88.2035	96.603	83.546	92.085	110.398	109.4	110.168	96.691	85.644	102.537	101.623	103.081	101.119	110.597	107.87	109.529
	-1.09691	87.1864	82.7056	71.4565	101.374	82.473	96.853	111.931	114.131	113.958	98.875	93.566	103.388	103.933	105.023	105.074	112.622	113.662	113.7
	-1.79588	3.18266	-0.42271	11.3416	7.145	21.335	20.979	-14.9745	-14.8441	81.4773	5.818	55.331	-15.318	49.875	57.676	9.386	-7.69204	-10.4851	-10.3973
	-2.49485	-19.4936	0.001761	-21.3852	-24.829	-24.179	16.008	-15.0282	-14.984	-14.9362	-15.696	-14.754	-15.555	-21.658	-21.488	-10.689	-10.4749	-10.5157	-10.4925
	-3.19382	-22.0409	-21.1072	-0.05284	2.433	5.129	-24.244	-14.8689	-14.9863	-14.962	-15.722	-14.937	-15.693	-21.199	-0.287	-0.754	-10.3343	-10.581	-10.4935
	-3.89279	-11.5103	-0.33002	-1.8956	-24.939	10.242	-24.677	-15.0579	-15.0414	-14.984	-15.828	48.245	-15.786	-11.397	-4.202	-2.616	-10.3662	-6.82012	-6.22681

## Sheet: Fig 4a
		Activity relative to WT and C145A (%)
	WT	96.6897	103.727	99.5834	96.3299	102.429	101.241	94.2525	96.1467	109.601	77.7037	106.791	115.505	98.3787	99.8472	101.774	98.2123	101.907	99.8806
	C145A	0.261729	-0.559418	0.29769	0.261729	-0.559418	0.29769	-0.791887	0.843929	-0.0520424	-0.639083	0.195126	0.443957	0.0492452	-0.444752	0.395507	0.114157	-0.327548	0.21339
	T21I	196.221	173.442	162.605	196.221	173.442	162.605	190.204	190.604	216.6	202.204	176.762	197.028	170.482	178.701	169.698	195.208	191.461	172.012
	L50F	202.108	235.738	216.933	202.108	235.738	216.933	265.367	253.479	198.734	242.14	256.855	201.366	233.068	221.982	192.775	226.74	208.549	200.351
	S144A	129.327	124.262	126.449	127.569	108.314	111.385	112.058	111.323	127.611	96.5227	99.1839	106.761	95.27	108.532	108.425	93.691	88.3864	94.466
	E166A	44.8962	48.4002	50.6402	40.1531	39.946	39.0596	37.6614	40.2782	39.5249	43.9815	38.5935	36.298	40.7094	47.0983	41.9601	40.2256	34.2324	37.6349
	E166V	11.4308	8.61969	10.6544	6.07616	11.503	9.36611	6.16447	10.4397	9.35797	9.11388	8.18836	8.94587	8.41948	6.34473	8.54077	6.69296	6.2302	7.97742
	T304I	228.603	241.011	226.668	219.504	235.295	201.667	215.626	211.616	207.221	191.886	208.066	200.768	212.335	202.681	191.258	190.551	203.911	180.335

## Sheet: Fig 4b
Atilotrelvir
	log10 concentration (uM)	WT			T21I			L50F			S144A			E166A			E166V			T304I
	1.69897	94.6998	91.7835	83.1538	95.5725	96.9327	95.4376	54.516	92.968	73.3206	68.8804	64.6166	58.69	55.1483	65.0606	54.8709	-5.3239	-13.7321	-1.84132	92.9355	91.8102	92.7878
	1	89.415	86.1749	84.4536	88.4504	89.1397	85.9031	54.8841	70.0587	34.7019	35.4903	31.1068	41.5241	22.6106	16.132	11.8012	10.3905	16.3031	16.5403	79.6035	82.1959	82.0946
	0.30103	76.6408	72.2678	64.8128	71.4176	71.6748	68.6146	14.7658	48.0233	45.4445	30.2014	32.8755	32.3235	7.86602	-6.51407	-7.43487	15.8492	23.7633	20.1379	66.851	66.4533	66.4975
	-0.39794	49.0283	58.2635	56.9757	54.5646	51.0301	52.1966	18.3923	23.6587	39.5609	15.134	17.9269	9.90466	-11.411	16.1584	4.04817	31.0592	16.4329	-26.7558	53.5156	55.3742	52.1118
	-1.09691	29.0185	46.0774	23.8191	27.7089	36.2127	29.7331	26.904	15.7008	20.3059	-10.7972	21.1408	-10.0908	4.98789	17.7642	0.05429	32.6598	22.6655	-11.6017	32.9428	31.6956	28.7696
	-1.79588	1.70447	-5.00285	10.8656	13.2107	2.18181	3.05097	12.0915	3.97951	15.1699	-10.9983	-15.5189	3.6543	11.795	10.2835	-15.6025	12.1272	6.09658	0.140026	3.27353	13.2769	6.45632
	-2.49485	-13.749	21.5483	-1.63092	-9.64357	-3.68236	0.962121	3.52666	-42.2472	21.4315	-21.8804	-28.044	-10.552	-8.84765	11.0101	22.5319	11.0358	-10.0368	3.09952	11.3862	10.5982	10.4949
Ibuzatrelvir
	log10 concentration (uM)	WT			T21I			L50F			S144A			E166A			E166V			T304I
	1	93.9429	90.7503	91.7168	87.9785	88.7687	88.5294	93.4645	93.689	93.4814	69.895	69.8356	70.5869	3.78532	17.3292	11.736	-17.2917	-22.3319	-16.3291	86.8315	85.4839	87.7617
	0.30103	82.2307	80.5936	78.3699	72.5061	74.6909	75.8436	83.5119	84.061	86.4002	51.5112	54.4045	56.2527	-67.7776	-48.1305	-23.0777	-15.1134	-0.64989	-20.4027	78.424	73.3005	77.9282
	-0.39794	71.4111	68.4852	65.005	56.8771	60.4974	62.9813	69.9447	72.1332	76.847	40.948	36.8827	46.1429	-50.3174	-41.4276	-41.2942	38.7996	29.5184	-22.6928	65.6538	66.1329	68.1204
	-1.09691	58.9198	58.3334	45.4874	45.142	43.9529	46.3916	55.6581	57.7068	58.1475	19.0307	14.2157	21.0457	-18.9635	-25.7736	-20.696	2.98419	0.865831	5.42403	45.7838	47.0456	49.0463
	-1.79588	35.1065	17.5133	31.709	10.7873	6.38823	15.4807	10.8557	15.5897	28.9581	15.1227	10.7704	2.66296	-12.9141	-24.5751	-0.02903	39.1007	20.482	20.4261	17.3155	21.7631	16.8826
	-2.49485	18.4802	8.89438	0.283415	1.22657	2.41325	-7.58292	-3.01915	-5.38107	19.8257	2.86185	6.08499	-0.02082	-24.9651	-2.46603	-5.00456	39.9362	11.358	-3.47939	9.98954	7.35016	17.8313
	-3.19382	-2.43026	-5.64312	-6.77864	-10.2517	0.423513	-8.3537	-17.445	-11.4112	-8.30905	9.30335	2.54567	1.04649	-13.4762	-9.43734	-0.28916	-3.3553	-54.9107	13.1255	-1.35291	3.97974	21.793
Simnotrelvir
	log10 concentration (uM)	WT			T21I			L50F			S144A			E166A			E166V			T304I
	1.69897	95.8594	97.2933	97.6586	94.9483	96.5344	96.2874	82.6762	94.8956	106.785	65.602	70.0638	75.0425	78.5934	69.8972	70.9915	-7.90334	-29.508	-24.5381	90.7524	88.2465	92.4754
	1	89.9769	82.4822	86.5767	87.9849	88.5898	89.2426	89.4274	95.0855	76.3348	48.233	55.9626	54.7246	-5.64958	-16.617	-13.7041	-2.53431	-35.2963	-9.04938	84.0353	82.6655	82.9188
	0.30103	65.7037	72.1633	70.0698	70.781	76.0617	74.8316	80.2755	77.4076	60.2834	38.3383	40.6185	40.7343	-48.326	-44.4171	-32.2324	13.0502	-9.26918	-36.3397	71.4531	67.4149	72.2031
	-0.39794	52.5477	46.4329	47.5058	58.2176	58.7396	57.4558	17.7828	27.7623	38.9005	25.8506	24.8889	31.2881	-7.13554	1.3798	3.16193	42.2496	19.179	34.1662	57.8474	57.7707	57.8959
	-1.09691	33.19	30.7766	31.8685	39.8183	47.1749	42.8896	19.9578	10.391	5.43563	26.6747	20.6077	21.1851	6.624	13.0645	14.9707	-30.2943	-7.17707	19.3078	43.7884	41.0938	45.3269
	-1.79588	1.95552	11.5641	8.81717	20.9807	12.9701	30.902	8.08813	9.28613	-15.1403	15.2082	9.2979	9.65957	-5.87287	27.4445	-12.105	-27.4322	-8.85142	15.2997	31.344	20.0159	23.32
	-2.49485	9.12012	-23.0458	-9.88493	-6.16199	15.357	14.6124	11.6393	-21.2809	-2.40063	16.1635	16.9672	8.15436	-2.04144	7.73044	-14.8359	6.49053	37.2476	-11.6603	-3.33949	-8.26823	5.87564

## Sheet: Supplementary Fig. 2a
WT with ΔORF3a ΔORF7a
	log10 concentration (uM)	Atilotrelvir			Ibuzatrelvir			Simnotrelvir
	1	84.5482	92.8824	97.6542	93.3159	95.1087	94.0695	98.0792	96.8397	94.4333
	0.30103	83.4577	89.8555	97.9024	99.9879	101.999	100.526	103.443	100.71	99.5603
	-0.39794	77.4649	85.8234	92.4525	97.4394	103.038	100.898	100.383	98.6339	92.8191
	-1.09691	12.5858	15.1257	8.26615	86.1753	90.4751	96.6225	54.3048	42.7022	47.7765
	-1.79588	0.112761	7.08465	17.7827	32.5164	31.8548	33.5326	14.822	12.9952	-4.94249
	-2.49485	0.286133	4.06517	15.4011	15.3332	22.6564	21.3954	11.7625	8.81229	-5.63338
	-3.19382	4.26052	7.51569	14.5292	11	20.8522	19.5117	22.2782	2.52016	0.378964
WT without deletions
	log10 concentration (uM)	Atilotrelvir			Ibuzatrelvir			Simnotrelvir
	1	99.4946	107.548	108.399	106.582	109.515	108.925	112.158	109.479	107.605
	0.30103	101.063	108.386	110.939	110.046	112.653	113.537	113.718	114.052	107.934
	-0.39794	87.0248	97.4249	100.511	114.153	114.026	115.764	112.293	110.079	106.005
	-1.09691	0.585306	0.019101	1.16558	88.545	90.6469	97.6527	3.50799	1.32475	0.702574
	-1.79588	-0.04116	0.046197	0.763726	-0.03213	0.944219	1.25412	0.607072	-0.1802	-0.10735
	-2.49485	0.251268	0.133852	0.205812	-0.10143	-0.03702	0.472924	0.620842	-0.07714	-0.05449
	-3.19382	0.06737	-0.14392	0.045456	0.073145	0.21825	0.048566	0.284879	-0.08854	-0.14703

## Sheet: Supplementary Fig. 2b
IC50s (µM)
	Replicate #1		Atilotrelvir	Ibuzatrelvir	Simnotrelvir
		WT with ΔORF3a ΔORF7a	0.188	0.02069	0.0811
		WT without deletions	0.223	0.04716	0.0997
	Replicate #2		Atilotrelvir	Ibuzatrelvir	Simnotrelvir
		WT with ΔORF3a ΔORF7a	0.1335	0.03121	0.06505
		WT without deletions	0.2072	0.02361	0.1171

## Sheet: Supplementary Fig. 7
			WT			P12-2G1			P14-3D7			P14-4B4			P14-7E11			P14-7F12
	Hours post-infection	24	44000	120000	13000	1900000000	3900000000	2100000000	130000000	750000	370000000	290000000	594000000	2140000000	49000000	76600000	44000000	72200000	28400000	29600000
		48	67000000	45000	73000	17000000000	27000000000	9700000000	260000000	93000000	210000000	3390000000	1410000000	1330000000	276000000	358000000	232000000	138000000	78200000	17200000
		72	230000	9100	30000	6100000000	2200000000	120000000	520000000	45000000	160000000	375000000	59000000	557000000	2240000000	1440000000	1440000000	284000000	125000000	48600000

## Sheet: Supplementary Fig. 8
IC50s (µM)
	Replicate #1		Atilotrelvir	Ibuzatrelvir	Simnotrelvir	Ensitrelvir	Nirmatrelvir	Remdesivir
		WT	0.1355	0.01379	0.08206	0.01181	0.01994	0.04829
		P12-2G1	0.6974	0.2342	1.678	1.248	0.1437	0.0294
		P14-3D7	>10	>10	>10	0.438	>10	0.01911
		P14-4B4	4.489	1.666	5.074	1.528	1.274	0.02462
		P14-7E11	>10	3.648	10	0.4675	>10	0.01673
		P14-7F12	>10	3.492	3.499	0.1823	>10	0.05152
	Replicate #2		Atilotrelvir	Ibuzatrelvir	Simnotrelvir	Ensitrelvir	Nirmatrelvir	Remdesivir
		WT	0.1829	0.02173	0.1234	0.01422	0.01258	0.06412
		P12-2G1	1.137	0.7639	0.9012	2.064	0.3096	0.04225
		P14-3D7	>10	>10	9.73	0.8238	>10	0.05993
		P14-4B4	2.732	1.874	1.977	1.697	0.9173	0.0302
		P14-7E11	>10	3.92	>10	0.4971	>10	0.01867
		P14-7F12	>10	7.77	>10	0.4537	>10	0.0197

## Sheet: Supplementary Fig. 10a
		gMFI of FlipGFP / gMFI of miRFP680
	No 3CL protease	0.350301	0.357027	0.403935
	WT	1.48042	1.52341	1.49983
	C145A	0.33906	0.333921	0.340215

## Sheet: Supplementary Fig. 10b
		Activity relative to WT and C145A (%)
	WT	99.43	119.502	81.068
	C145A	-2.39675	-1.4633	3.86005
	T21I	118.816	131.33	114.772
	L50F	54.4101	71.0415	56.4861
	S144A	63.4039	58.7626	60.1073
	E166A	140.171	186.349	160.03
	E166V	168.495	190.724	188.86
	T304I	141.065	139.16	142.338

## Sheet: Supplementary Fig. 11
IC50s (µM)
	Replicate #1		Atilotrelvir	Ibuzatrelvir	Simnotrelvir
		WT	0.3809	0.09322	0.4473
		T21I	0.3967	0.2195	0.1923
		L50F	5.709	0.08802	0.8972
		S144A	18.02	1.347	5.695
		E166A	37.92	>10	44.43
		E166V	>50	>10	>50
		T304I	0.4329	0.1402	0.2378
	Replicate #2		Atilotrelvir	Ibuzatrelvir	Simnotrelvir
		WT	0.3731	0.1845	0.4928
		T21I	0.3495	0.368	0.5836
		L50F	5.801	0.05358	0.4356
		S144A	6.277	3.289	7.585
		E166A	>50	>10	>50
		E166V	>50	>10	>50
		T304I	0.4582	0.1212	0.3961
